# Supplementary material for: Differential synthesis of novel small protein times Salmonella virulence program
Source: PLoS Genet. 2022 Mar 4;18(3):e1010074. doi: 10.1371/journal.pgen.1010074 (PMC8896665; doi:10.1371/journal.pgen.1010074)
Supplement: S1 Data — (XLSX) [file pgen.1010074.s006.xlsx]

## Sheet: Feuil1
Fig. 2D Densitometry calculations
Replicate 1
	GFP	RpoB	GFP/RpoB	ugtSmutSD-182/ugtS-182
ugtS-182	3006000	202053	14.8773
ugtSmutSD-182	537300	259628	2.0695	0.139105
Replicate 2
	GFP	RpoB	GFP/RpoB	ugtSmutSD-182/ugtS-182
ugtS-182	2059728	83875	24.5571
ugtSmutSD-182	215688	84150	2.56314	0.104375
Mean	SD
0.12174	0.0245579
