# Supplementary material for: Differential synthesis of novel small protein times Salmonella virulence program
Source: PLoS Genet. 2022 Mar 4;18(3):e1010074. doi: 10.1371/journal.pgen.1010074 (PMC8896665; doi:10.1371/journal.pgen.1010074)
Supplement: S2 Data — (XLSX) [file pgen.1010074.s007.xlsx]

## Sheet: Feuil1
Fig 3A densitometry
2 h	4 h	6 h
5582925	9275775	11058600	-171
1	1.66145	1.98079	Ratio with 2 h
796425	1572975	1572900	-182
1	1.97504	1.97495	Ratio with 2 h
7.00998	5.89696	7.03071	Ratio 171 on 182
