# Supplementary material for: Differential synthesis of novel small protein times Salmonella virulence program
Source: PLoS Genet. 2022 Mar 4;18(3):e1010074. doi: 10.1371/journal.pgen.1010074 (PMC8896665; doi:10.1371/journal.pgen.1010074)
Supplement: S3 Data — (XLSX) [file pgen.1010074.s008.xlsx]

## Sheet: Feuil1
Fig. 3B densitometry
2 h	4 h	6 h
970944	1334336	1448960	RpoB
7310985	8817165	2964808	SPA
7.52977	6.6079	2.04616	SPA/RpoB
	0.877571	0.271743	Ratio relative to 2 h
