# Supplementary material for: Differential synthesis of novel small protein times Salmonella virulence program
Source: PLoS Genet. 2022 Mar 4;18(3):e1010074. doi: 10.1371/journal.pgen.1010074 (PMC8896665; doi:10.1371/journal.pgen.1010074)
Supplement: S4 Data — (XLSX) [file pgen.1010074.s009.xlsx]

## Sheet: Feuil1
Fig. 3C Densitometry calculations
Replicate 1
	UgtL	UgtS	RpoB	UgtL/RpoB	UgtS/RpoB	UgtL/UgtS
2 h	576246	144144	420693	1.36975	0.342635	3.99771
4 h	3259806	180180	407293	8.00359	0.442384	18.0919
6 h	21550914	90420	295537	72.9212	0.305952	238.342
Replicate 2
	UgtL	UgtS	RpoB	UgtL/RpoB	UgtS/RpoB	UgtL/UgtS
2 h	2062640	462914	1397104	1.47637	0.331338	4.45577
4 h	6901348	372290	6901348	1	0.0539445	18.5376
6 h	19723582	92630	995396	19.8148	0.0930584	212.929
	Mean	SD
2 h	4.22674	0.323899
4 h	18.3148	0.3151
6 h	225.635	17.9702
