# Supplementary material for: Differential synthesis of novel small protein times Salmonella virulence program
Source: PLoS Genet. 2022 Mar 4;18(3):e1010074. doi: 10.1371/journal.pgen.1010074 (PMC8896665; doi:10.1371/journal.pgen.1010074)
Supplement: S5 Data — (XLSX) [file pgen.1010074.s010.xlsx]

## Sheet: Feuil1
Fig. 3D densitometry
WT - 2 h	WT - 4 h
3253320	5065704	-182
	1.55709	Ratio to 2 h
9114420	14921256	-171
	1.6371	Ratio to 2 h
2.80158	2.94554	171 relative to 182
