# Supplementary material for: Differential synthesis of novel small protein times Salmonella virulence program
Source: PLoS Genet. 2022 Mar 4;18(3):e1010074. doi: 10.1371/journal.pgen.1010074 (PMC8896665; doi:10.1371/journal.pgen.1010074)
Supplement: S6 Data — (XLSX) [file pgen.1010074.s011.xlsx]

## Sheet: Feuil1
Fig. 3E densitometry
WT - 2 h	PhoP - 2 h	WT - 4 h	PhoP - 4 h
5478120	0	3951432	0	FLAG
3568695	3359525	3023215	2463695	RpoB
1.53505	0	1.30703	0	FLAG/RpoB
		0.851458		Ratio relative to WT - 2 h
