# Supplementary material for: Differential synthesis of novel small protein times Salmonella virulence program
Source: PLoS Genet. 2022 Mar 4;18(3):e1010074. doi: 10.1371/journal.pgen.1010074 (PMC8896665; doi:10.1371/journal.pgen.1010074)
Supplement: S7 Data — (XLSX) [file pgen.1010074.s012.xlsx]

## Sheet: Feuil1
Fig. 4A densitometry
pVector - PhoP-P 2 h	pVector - PhoP 2 h	pVector AtpB - 2 h	pVector - PhoP-P 2 h/AtpB	pVector - PhoP 2 h/AtpB	pVector - % PhoP-P - 2 h	pUgtS - PhoP-P 2 h	pUgtS - PhoP 2 h	pUgtS AtpB 2 h	pUgtS - PhoP-P 2 h/AtpB	pUgtS - PhoP 2 h/AtpB	pVector - % PhoP-P - 2 h
1126656	459552	66130450	0.0170369	0.00694917	0.710283	485856	627408	32505466	0.0149469	0.0193016	0.436425
pVector - PhoP-P 4 h	pVector - PhoP 4 h	pVector AtpB - 4 h	pVector - PhoP-P 4 h/AtpB	pVector - PhoP 4 h/AtpB	pVector - % PhoP-P - 4 h	pUgtS - PhoP-P 4 h	pUgtS - PhoP 4 h	pUgtS AtpB 4 h	pUgtS - PhoP-P 4 h/AtpB	pUgtS - PhoP 4 h/AtpB	pVector - % PhoP-P - 4 h
1488528	924960	55202334	0.0269649	0.0167558	0.616754	535104	1171872	48443692	0.0110459	0.0241904	0.313481
pVector - PhoP-P 6 h	pVector - PhoP 6 h	pVector AtpB - 6 h	pVector - PhoP-P 6 h/AtpB	pVector - PhoP 6 h/AtpB	pVector - % PhoP-P - 6 h	pUgtS - PhoP-P 6 h	pUgtS - PhoP 6 h	pUgtS AtpB 6 h	pUgtS - PhoP-P 4 h/AtpB	pUgtS - PhoP 4 h/AtpB	pVector - % PhoP-P - 6 h
2252784	1598448	40301394	0.0558984	0.0396624	0.584952	1321152	1536768	9519228	0.138788	0.161438	0.462277
