# Supplementary material for: Differential synthesis of novel small protein times Salmonella virulence program
Source: PLoS Genet. 2022 Mar 4;18(3):e1010074. doi: 10.1371/journal.pgen.1010074 (PMC8896665; doi:10.1371/journal.pgen.1010074)
Supplement: S8 Data — (XLSX) [file pgen.1010074.s013.xlsx]

## Sheet: Feuil1
Fig. 4B densitometry
pVector - ugtSmutAUG - 2 h - PhoP-P	pVector - ugtSmutAUG - 2 h - PhoP	pVector - ugtSmutAUG - 2 h - AtpB	pVector - ugtSmutAUG - 2 h - PhoP-P/AtpB	pVector - ugtSmutAUG - 2 h - PhoP/AtpB	pVector - ugtSmutAUG - 2 h - % PhoP	pUgtS - ugtSmutAUG - 2 h - PhoP-P	pUgtS - ugtSmutAUG - 2 h - PhoP	pUgtS - ugtSmutAUG - 2 h - AtpB	pUgtS - ugtSmutAUG - 2 h - PhoP-P/AtpB	pUgtS - ugtSmutAUG - 2 h - PhoP/AtpB	%PhoP-P - pUgtS - ugtSmutAUG - 2 h
12347981	16533519	80840	152.746	204.522	0.427539	2657897	9474730	95675	27.7805	99.0304	0.21907
pVector - ugtSmutAUG ugtL - 2 h - PhoP-P	pVector - ugtSmutAUG ugtL - 2 h - PhoP	pVector - ugtSmutAUG ugtL - 2 h - AtpB	pVector - ugtSmutAUG ugtL - 2 h - PhoP-P/AtpB	pVector - ugtSmutAUG ugtL - 2 h - PhoP/AtpB	pVector - ugtSmutAUG ugtL - 2 h - % PhoP	pUgtS - ugtSmutAUG ugtL - 2 h - PhoP-P	pUgtS - ugtSmutAUG ugtL - 2 h - PhoP	pUgtS - ugtSmutAUG ugtL- 2 h - AtpB	pUgtS - ugtSmutAUG ugtL - 2 h - PhoP-P/AtpB	pUgtS - ugtSmutAUG ugtL - 2 h - PhoP/AtpB	%PhoP-P - pUgtS - ugtSmutAUG ugtL - 2 h
470987	11724667	102039	4.61575	114.904	0.0386192	456229	11135616	120787	3.77714	92.1922	0.0409703
pVector - ugtSmutAUG - 4 h - PhoP-P	pVector - ugtSmutAUG - 4 h - PhoP	pVector - ugtSmutAUG - 4 h - AtpB	pVector - ugtSmutAUG - 4 h - PhoP-P/AtpB	pVector - ugtSmutAUG - 4 h - PhoP/AtpB	pVector - ugtSmutAUG - 4 h - % PhoP	pUgtS - ugtSmutAUG - 4 h - PhoP-P	pUgtS - ugtSmutAUG - 4 h - PhoP	pUgtS - ugtSmutAUG - 4 h - AtpB	pUgtS - ugtSmutAUG - 4 h - PhoP-P/AtpB	pUgtS - ugtSmutAUG - 4 h - PhoP/AtpB	%PhoP-P - pUgtS - ugtSmutAUG - 4 h
8538208	15804455	252496	33.8152	62.5929	0.350751	3541168	10290368	244326	14.4936	42.1174	0.256021
pVector - ugtSmutAUG ugtL - 4 h - PhoP-P	pVector - ugtSmutAUG ugtL - 4 h - PhoP	pVector - ugtSmutAUG ugtL - 4 h - AtpB	pVector - ugtSmutAUG ugtL - 4 h - PhoP-P/AtpB	pVector - ugtSmutAUG ugtL - 4 h - PhoP/AtpB	pVector - ugtSmutAUG ugtL - 4 h - % PhoP	pUgtS - ugtSmutAUG ugtL - 4 h - PhoP-P	pUgtS - ugtSmutAUG ugtL - 4 h - PhoP	pUgtS - ugtSmutAUG ugtL- 4 h - AtpB	pUgtS - ugtSmutAUG ugtL - 4 h - PhoP-P/AtpB	pUgtS - ugtSmutAUG ugtL - 4 h - PhoP/AtpB	%PhoP-P - pUgtS - ugtSmutAUG ugtL - 2 h
1008855	12621568	232458	4.33995	54.2961	0.0740149	987141	11239674	257269	3.837	43.6884	0.0878265
pVector - ugtSmutAUG - 6 h - PhoP-P	pVector - ugtSmutAUG - 6 h - PhoP	pVector - ugtSmutAUG - 6 h - AtpB	pVector - ugtSmutAUG - 6 h - PhoP-P/AtpB	pVector - ugtSmutAUG - 6 h - PhoP/AtpB	pVector - ugtSmutAUG - 6 h - % PhoP	pUgtS - ugtSmutAUG - 6 h - PhoP-P	pUgtS - ugtSmutAUG - 6 h - PhoP	pUgtS - ugtSmutAUG - 6 h - AtpB	pUgtS - ugtSmutAUG - 6 h - PhoP-P/AtpB	pUgtS - ugtSmutAUG - 6 h - PhoP/AtpB	%PhoP-P - pUgtS - ugtSmutAUG - 6 h
5747630	10818225	201283	28.555	53.7463	0.346956	4190896	10910110	205196	20.4239	53.1692	0.277524
pVector - ugtSmutAUG - 6 h - PhoP-P	pVector - ugtSmutAUG - 6 h - PhoP	pVector - ugtSmutAUG - 6 h - AtpB	pVector - ugtSmutAUG - 6 h - PhoP-P/AtpB	pVector - ugtSmutAUG - 6 h - PhoP/AtpB	pVector - ugtSmutAUG - 6 h - % PhoP	pUgtS - ugtSmutAUG - 6 h - PhoP-P	pUgtS - ugtSmutAUG - 6 h - PhoP	pUgtS - ugtSmutAUG - 6 h - AtpB	pUgtS - ugtSmutAUG - 6 h - PhoP-P/AtpB	pUgtS - ugtSmutAUG - 6 h - PhoP/AtpB	%PhoP-P - pUgtS - ugtSmutAUG - 6 h
761917	10193360	181589	4.19583	56.1342	0.0695479	376766	5289086	192081	1.9615	27.5357	0.0664977
