# Supplementary material for: Differential synthesis of novel small protein times Salmonella virulence program
Source: PLoS Genet. 2022 Mar 4;18(3):e1010074. doi: 10.1371/journal.pgen.1010074 (PMC8896665; doi:10.1371/journal.pgen.1010074)
Supplement: S9 Data — (XLSX) [file pgen.1010074.s014.xlsx]

## Sheet: Feuil1
Fig. 4C densitometry
pVector - ugtL - PhoP-P	pVector - ugtL - PhoP	pVector - ugtL - AtpB	pVector ugtL PhoP-P/AtpB	pVector ugtL PhoP/AtpB	% PhoP-P - pVector - ugtL	pUgtS - ugtL - PhoP-P	pUgtS - ugtL - PhoP	pUgtS - ugtL - AtpB	pUgtS - ugtL - AtpB	pUgtS ugtL PhoP-P/AtpB	% PhoP-P - pUgtS - ugtL
5427591	0	146475	37.0547	0	1	5537883	1780311	166815	33.1978	10.6724	0.756728
pVector - ugtL1-89 - PhoP-P	pVector - ugtL1-89 - PhoP	pVector - ugtL1-89 - AtpB	pVector ugtL1-89 PhoP-P/AtpB	pVector ugtL1-89 PhoP/AtpB	% PhoP-P - pVector - ugtL 1-89	pUgtS - ugtL1-89 PhoP-P	pUgtS - ugtL1-89 - PhoP	pUgtS - ugtL1-89 - AtpB	pUgtS - ugtL1-89 - AtpB	pUgtS ugtL1-89 PhoP-P/AtpB	% PhoP-P - pUgtS - ugtL1-89
5922579	0	167445	35.3703	0	1	6528795	0	192015	34.0015	0	0.999823
