# Supplementary material for: Differential synthesis of novel small protein times Salmonella virulence program
Source: PLoS Genet. 2022 Mar 4;18(3):e1010074. doi: 10.1371/journal.pgen.1010074 (PMC8896665; doi:10.1371/journal.pgen.1010074)
Supplement: S10 Data — (XLSX) [file pgen.1010074.s015.xlsx]

## Sheet: Feuil1
Fig. 6A densitometry
2 h
WT - PhoP-P	WT - PhoP	ugtS - PhoP-P	ugtS - PhoP	WT - AtpB	ugtS - AtpB	WT - PhoP-P/AtpB	WT - PhoP/AtpB	ugtS - PhoP-P/AtpB	ugtS - PhoP/AtpB	%PhoP-P WT	%PhoP-P ugtS
5159622	1035567	4817046	271869	1054848	1238897	4.89134	0.981722	3.88817	0.219444	0.832843	0.946576
3 h
WT - PhoP-P	WT - PhoP	ugtS - PhoP-P	ugtS - PhoP	WT - AtpB	ugtS - AtpB	WT - PhoP-P/AtpB	WT - PhoP/AtpB	ugtS - PhoP-P/AtpB	ugtS - PhoP/AtpB	%PhoP-P WT	%PhoP-P ugtS
5612685	2049606	7660029	1014936	2252130	2254344	2.49217	0.910074	3.3979	0.450213	0.732507	0.883004
4 h
WT - PhoP-P	WT - PhoP	ugtS - PhoP-P	ugtS - PhoP	WT - AtpB	ugtS - AtpB	WT - PhoP-P/AtpB	WT - PhoP/AtpB	ugtS - PhoP-P/AtpB	ugtS - PhoP/AtpB	%PhoP-P WT	%PhoP-P ugtS
7775789	6303492	2999217	802874	2165825	2384232	3.59022	2.91043	1.25794	0.336743	0.552286	0.788834
5 h
WT - PhoP-P	WT - PhoP	ugtS - PhoP-P	ugtS - PhoP	WT - AtpB	ugtS - AtpB	WT - PhoP-P/AtpB	WT - PhoP/AtpB	ugtS - PhoP-P/AtpB	ugtS - PhoP/AtpB	%PhoP-P WT	%PhoP-P ugtS
7757256	10590099	10223733	10711740	1979849	1886533	3.9181	5.34894	5.41932	5.678	0.4228	0.488345
6 h
WT - PhoP-P	WT - PhoP	ugtS - PhoP-P	ugtS - PhoP	WT - AtpB	ugtS - AtpB	WT - PhoP-P/AtpB	WT - PhoP/AtpB	ugtS - PhoP-P/AtpB	ugtS - PhoP/AtpB	%PhoP-P WT	%PhoP-P ugtS
8426808	14476371	8734635	14988714	1875586	1026107	4.49289	7.71832	8.5124	14.6074	0.367932	0.368187
7 h
WT - PhoP-P	WT - PhoP	ugtS - PhoP-P	ugtS - PhoP	WT - AtpB	ugtS - AtpB	WT - PhoP-P/AtpB	WT - PhoP/AtpB	ugtS - PhoP-P/AtpB	ugtS - PhoP/AtpB	%PhoP-P WT	%PhoP-P ugtS
8886228	15482415	8231301	14796912	1181169	1213846	7.52325	13.1077	6.78117	12.1901	0.364658	0.357444
8 h
WT - PhoP-P	WT - PhoP	ugtS - PhoP-P	ugtS - PhoP	WT - AtpB	ugtS - AtpB	WT - PhoP-P/AtpB	WT - PhoP/AtpB	ugtS - PhoP-P/AtpB	ugtS - PhoP/AtpB	%PhoP-P WT	%PhoP-P ugtS
7430319	12013650	8980764	15619656	1127213	1386292	6.59176	10.6578	6.47826	11.2672	0.38214	0.365065
